# Supplementary material for: Molecular Mechanisms of the Melatonin Receptor Pathway Linking Circadian Rhythm to Type 2 Diabetes Mellitus
Source: Nutrients. 2023 Mar 15;15(6):1406. doi: 10.3390/nu15061406 (PMC10052080; doi:10.3390/nu15061406)
Supplement: Supplementary file 1 [file nutrients-15-01406-s001.zip]

Archive with 1 entries (1 files):
- nutrients-2255283-supplementary.pdf
